# Supplementary material for: Development and characterization of an antibody that recognizes influenza virus N1 neuraminidases
Source: PLoS One. 2024 May 9;19(5):e0302865. doi: 10.1371/journal.pone.0302865 (PMC11081314; doi:10.1371/journal.pone.0302865)
Supplement: S1 Table — (XLSX) [file pone.0302865.s004.xlsx]

## Sheet: Sequence Data
The alignment of the NA amino acid sequences of the following influenza viruses
A/California/04/2009 (H1N1 CA/09)	M	N	P	N	Q	K	I	I	T	I	G	S	V	C	M	T	I	G	M	A	N	L	I	L	Q	I	G	N	I	-	I	S	I	W	I	S	H	S	I	Q	L	G	N	Q	N	Q	I	E	T
A/Hong Kong/4801/2014 (H3N2)	.	.	.	.	.	.	.	.	.	.	.	.	.	S	L	.	.	S	T	I	C	F	F	M	.	.	A	I	L	I	T	T	V	T	L	H	F	K	Q	Y	E	F	.	S	P	P	N	N	Q
A/Anhui/1/2005 (H5N1 Anh05)	.	.	.	.	.	.	.	.	.	.	.	.	I	.	.	V	.	.	I	V	S	.	M	.	.	.	.	.	M	-	.	.	.	.	V	.	.	.	.	.	T	.	.	.	H	.	A	.	P
A/Anhui/1/2013 (H7N9)	.	.	.	.	.	.	.	L	C	T	S	A	T	A	I	I	.	.	A	I	A	V	L	I	G	.	A	.	L	G	L	N	.	G	L	H	L	K	P	G	C	N	C	S	H	S	Q	P	E
A/Puerto Rico/8/34 (H1N1 PR8)	.	.	.	.	.	.	.	.	.	.	.	.	I	.	L	V	V	.	L	I	S	.	.	.	.	.	.	.	.	-	.	.	.	.	.	.	.	.	.	.	T	.	S	.	.	H	T	G	I
A/Brisbane/59/2007 (H1N1 BR/07)	.	.	.	.	.	.	.	.	.	.	.	.	I	S	I	A	.	.	I	I	S	.	M	.	.	.	.	.	.	-	.	.	.	.	A	.	.	.	.	.	T	.	S	.	.	N	T	G	I
A/California/04/2009 (H1N1 CA/09)	V	V	S	V	K	L	A	G	N	S	S	-	L	C	P	V	S	G	W	A	I	Y	S	K	D	N	S	V	R	I	G	S	K	G	D	V	F	V	I	R	E	P	F	I	S	C	S	P	L
A/Hong Kong/4801/2014 (H3N2)	P	K	P	A	E	Y	R	N	W	.	K	P	Q	.	G	I	T	.	F	.	P	F	.	.	.	.	.	I	.	L	S	A	G	.	.	I	W	.	T	.	.	.	Y	V	.	.	D	.	D
A/Anhui/1/2005 (H5N1 Anh05)	.	A	.	.	T	.	.	.	.	.	.	-	.	.	.	.	R	.	.	.	V	H	.	.	.	.	.	I	.	.	.	.	.	.	.	.	.	.	.	.	.	.	.	.	.	.	.	H	.
A/Anhui/1/2013 (H7N9)	R	T	.	R	N	F	N	N	L	T	K	G	.	.	T	I	N	S	.	H	.	.	G	.	.	.	A	.	.	.	.	E	S	S	.	.	L	.	T	.	.	.	Y	V	.	.	D	.	D
A/Puerto Rico/8/34 (H1N1 PR8)	T	T	.	.	I	.	T	.	.	.	.	-	.	.	.	I	R	.	.	.	.	.	.	.	.	.	.	I	.	.	.	.	.	.	.	.	.	.	.	.	.	.	.	.	.	.	.	H	.
A/Brisbane/59/2007 (H1N1 BR/07)	K	T	.	.	T	.	.	.	.	.	.	-	.	.	S	I	.	.	.	.	.	.	T	.	.	.	.	I	.	.	.	.	.	.	.	.	.	.	.	.	.	.	.	.	.	.	.	H	.
A/California/04/2009 (H1N1 CA/09)	M	S	C	P	I	G	E	V	P	S	P	Y	N	S	R	F	E	S	V	A	W	S	A	S	A	C	H	D	G	I	N	W	L	T	I	G	I	S	G	P	D	N	G	A	V	A	V	L	K
A/Hong Kong/4801/2014 (H3N2)	L	M	N	E	L	.	-	.	.	F	H	L	G	T	K	Q	V	C	I	.	.	.	S	.	S	.	.	.	.	K	A	.	.	H	V	C	.	T	.	D	.	K	N	.	T	.	S	F	I
A/Anhui/1/2005 (H5N1 Anh05)	.	.	.	.	V	.	.	A	.	.	.	.	.	.	.	.	.	.	.	.	.	.	.	.	.	.	.	.	.	T	S	.	.	.	.	.	.	.	.	.	.	.	.	.	.	.	.	.	.
A/Anhui/1/2013 (H7N9)	I	.	W	.	L	S	S	P	.	T	V	.	.	.	.	V	.	C	I	G	.	.	S	T	S	.	.	.	.	K	S	R	M	S	.	C	.	.	.	.	N	.	N	.	S	.	.	V	W
A/Puerto Rico/8/34 (H1N1 PR8)	.	.	.	.	V	.	.	A	.	.	.	.	.	.	.	.	.	.	.	.	.	.	.	.	.	.	.	.	.	M	G	.	.	.	.	.	.	.	.	.	.	.	.	.	.	.	.	.	.
A/Brisbane/59/2007 (H1N1 BR/07)	.	.	.	.	L	.	.	A	.	.	.	.	.	.	K	.	.	.	.	.	.	.	.	.	.	.	.	.	.	M	G	.	.	.	.	.	.	.	.	.	.	.	.	.	.	.	.	.	.
A/California/04/2009 (H1N1 CA/09)	F	T	V	M	T	D	G	P	S	N	G	Q	A	S	Y	K	I	F	R	I	E	K	G	K	I	V	K	S	V	E	M	N	A	P	N	Y	H	Y	E	E	C	S	C	Y	P	D	S	S	E
A/Hong Kong/4801/2014 (H3N2)	T	V	.	.	.	.	.	S	A	S	.	K	.	D	T	.	.	L	F	.	.	E	.	.	.	.	H	T	S	T	L	S	G	S	A	Q	.	V	.	.	.	.	.	.	.	R	Y	P	G
A/Anhui/1/2005 (H5N1 Anh05)	.	.	.	.	.	.	.	.	.	.	.	.	.	.	.	.	.	.	K	M	.	.	.	.	V	.	.	.	.	.	L	.	.	.	.	.	.	.	.	.	.	.	.	.	.	.	A	G	.
A/Anhui/1/2013 (H7N9)	P	V	.	F	.	.	.	S	A	T	.	P	.	D	T	R	.	Y	Y	F	K	E	.	.	.	L	.	W	E	S	L	T	G	T	A	K	.	I	.	.	.	.	.	.	G	E	R	T	G
A/Puerto Rico/8/34 (H1N1 PR8)	.	.	I	.	.	.	.	.	.	D	.	L	.	.	.	.	.	.	K	.	.	.	.	.	V	T	.	.	I	.	L	.	.	.	.	S	.	.	.	.	.	.	.	.	.	.	T	G	K
A/Brisbane/59/2007 (H1N1 BR/07)	.	.	I	.	.	.	.	.	.	.	K	A	.	.	.	.	.	.	K	.	.	.	.	.	V	T	.	.	I	.	L	.	.	.	.	F	.	.	.	.	.	.	.	.	.	.	T	G	I
A/California/04/2009 (H1N1 CA/09)	C	S	G	I	F	G	D	N	P	R	P	N	D	-	-	K	T	G	S	C	G	-	P	V	S	S	N	G	A	N	G	V	K	G	F	S	F	K	Y	G	N	G	V	W	I	G	R	T	K
A/Hong Kong/4801/2014 (H3N2)	.	.	.	L	V	.	.	T	.	.	K	.	.	S	S	S	S	S	H	.	L	D	.	N	N	E	E	.	G	H	.	.	.	.	W	A	.	D	D	.	.	D	.	.	M	.	.	.	I
A/Anhui/1/2005 (H5N1 Anh05)	.	.	.	V	.	.	.	.	.	.	.	.	.	-	-	G	.	.	.	.	.	-	.	.	.	P	.	.	.	Y	.	I	.	.	.	.	.	.	.	.	.	.	.	.	.	.	.	.	.
A/Anhui/1/2013 (H7N9)	.	.	P	V	L	T	.	.	.	.	.	.	.	P	-	N	I	.	K	.	N	D	.	Y	P	G	.	N	N	.	.	.	.	.	.	.	Y	L	D	.	A	N	T	.	L	.	.	.	I
A/Puerto Rico/8/34 (H1N1 PR8)	.	.	.	V	.	.	.	.	.	.	.	K	.	-	-	G	.	.	.	.	.	-	.	.	Y	V	D	.	.	.	.	.	.	.	.	.	Y	R	.	.	.	.	.	.	.	.	.	.	.
A/Brisbane/59/2007 (H1N1 BR/07)	.	.	.	V	.	.	.	.	.	.	.	E	.	-	-	G	E	.	.	.	N	-	.	.	T	V	D	.	.	.	.	.	.	.	.	.	Y	.	.	D	.	.	.	.	.	.	.	.	.
A/California/04/2009 (H1N1 CA/09)	V	G	I	N	E	W	S	G	Y	S	G	S	F	V	Q	H	P	E	L	T	G	L	D	C	I	R	P	C	F	W	V	E	L	I	R	G	R	P	K	E	-	N	T	I	W	T	S	G	S
A/Hong Kong/4801/2014 (H3N2)	.	D	R	G	D	R	.	.	.	.	.	I	.	S	-	-	-	-	V	E	.	K	S	.	.	N	R	.	.	Y	.	.	.	.	.	.	.	K	E	.	T	E	V	L	.	.	.	N	.
A/Anhui/1/2005 (H5N1 Anh05)	.	A	.	T	D	.	.	.	.	.	.	.	.	.	.	.	.	.	.	.	.	.	.	.	.	.	.	.	.	.	.	.	.	.	.	.	.	.	.	.	-	S	.	.	.	.	.	.	.
A/Anhui/1/2013 (H7N9)	.	L	N	A	D	.	.	.	.	.	.	.	.	M	D	Y	W	A	E	G	-	-	.	.	Y	.	A	.	.	Y	.	.	.	.	.	.	.	.	.	.	D	K	V	W	.	.	.	N	.
A/Puerto Rico/8/34 (H1N1 PR8)	.	A	M	T	D	.	.	.	.	.	.	.	.	.	.	.	.	.	.	.	.	.	.	.	.	.	.	.	.	.	.	.	.	.	.	.	.	.	.	.	-	K	.	.	.	.	.	A	.
A/Brisbane/59/2007 (H1N1 BR/07)	.	A	.	T	D	.	.	.	.	.	.	.	.	.	.	.	.	.	.	.	.	.	.	.	.	.	.	.	.	.	.	.	.	V	.	.	L	.	R	.	N	T	.	.	.	.	.	.	.
[truncated: 31 more columns]

## Sheet: Info
Title	Phylogenetic Analysis
Format
DataType	Protein
6
Number Sites	477
Identical	.
Missing	?
Indel	-
