# Supplementary material for: Development and characterization of an antibody that recognizes influenza virus N1 neuraminidases
Source: PLoS One. 2024 May 9;19(5):e0302865. doi: 10.1371/journal.pone.0302865 (PMC11081314; doi:10.1371/journal.pone.0302865)
Supplement: S2 Table — Anti-West Nile virus mAb WN1 was used as a negative control. (XLSX) [file pone.0302865.s005.xlsx]

## Sheet: Sheet1
			FNA1	6839	6328	6215	5902	6301	6792	6009	4787	128
			WN1(an irrelevant antibody)		4723	4920	4702	4579	5278	5002	4890	143
			mAb concentration	50μg/mL	25μg/mL	12.5μg/mL	6.25μg/mL	3.125μg/mL	1.5625μg/mL	0.78125μg/mL	0ug/ml	negative controls
