# Supplementary material for: Development and characterization of an antibody that recognizes influenza virus N1 neuraminidases
Source: PLoS One. 2024 May 9;19(5):e0302865. doi: 10.1371/journal.pone.0302865 (PMC11081314; doi:10.1371/journal.pone.0302865)
Supplement: S3 Table — (XLSX) [file pone.0302865.s006.xlsx]

## Sheet: Sheet1
			1	2	3	4	5	6	7	8	9	10	11	12
		A	260000000	149000000	296000000		88500000	104000000	137000000
		B	194000000	142000000	300000000		89900000	82800000	112000000
		C	PR8 pseudovirues				BR07 pseudovirues
		D	FNA1 5 μg/ml	FNA1 50 μg/ml	Control		FNA1 5 μg/ml	FNA1 50 μg/ml	Control
		E
		F
		G
		H
