# Supplementary material for: Development and characterization of an antibody that recognizes influenza virus N1 neuraminidases
Source: PLoS One. 2024 May 9;19(5):e0302865. doi: 10.1371/journal.pone.0302865 (PMC11081314; doi:10.1371/journal.pone.0302865)
Supplement: S4 Table — (XLSX) [file pone.0302865.s007.xlsx]

## Sheet: Sheet1
PBS
	Day post infection
The number of mice	0	2	3	4	5	6	7	8	9
1	16.2	14.73	13.57	death
2	17.28	15.72	14.18	13.16	12.26	11.72	death
3	15.76	14.67	13.23	12.12	11.42	10.93	death
4	17.09	15.78	14.62	13.18	12.68	12.12	death
5	16.58	15.01	13.58	12.46	11.56	death
FNA1 10mg/kg
	Day post infection
The number of mice	0	2	3	4	5	6	7	8	9
1	16.84	15.2	13.71	12.76	11.79	11.36	death
2	16.46	14.62	13.28	12.26	11.17	death
3	16.44	15.12	13.36	12.4	death
4	17.45	15.7	14.1	13.06	death
5	16.52	15.01	13.76	12.86	12.27	12.15	11.58	11.09	death
